# Supplementary material for: In Vitro Safety Assessment of In-House Synthesized Titanium Dioxide Nanoparticles: Impact of Washing and Temperature Conditions
Source: Int J Mol Sci. 2023 Jun 9;24(12):9966. doi: 10.3390/ijms24129966 (PMC10298741; doi:10.3390/ijms24129966)
Supplement: Supplementary file 1 [file ijms-24-09966-s001.zip]

Archive with 1 entries (1 files):
- ijms-2442342-supplementary.pdf
